# Supplementary material for: Integrated Cross-Scale Manipulation and Modulable Encapsulation of Cell-Laden Hydrogel for Constructing Tissue-Mimicking Microstructures
Source: Research (Wash D C). 2024 Jul 16;7:0414. doi: 10.34133/research.0414 (PMC11266663; doi:10.34133/research.0414)
Supplement: Supplementary 1 — Figs. S1 to S3 Movies S1 to S6 [file research.0414.f1.zip]

Archive with 7 entries (7 files):
- MovieS1.mp4
- MovieS2.mp4
- MovieS3.mp4
- MovieS4.mp4
- MovieS5.mp4
- MovieS6.mp4
- Supporting Information.docx
